# Supplementary material for: The Effect of Glycine Betaine on Nitrogen and Polyamine Metabolisms, Expression of Glycoside-Related Biosynthetic Enzymes, and K/Na Balance of Stevia under Salt Stress
Source: Plants (Basel). 2023 Apr 12;12(8):1628. doi: 10.3390/plants12081628 (PMC10141388; doi:10.3390/plants12081628)
Supplement: Supplementary file 1 [file plants-12-01628-s001.zip]

Archive with 1 entries (1 files):
- plants-2273620-supplementary.pdf
